# Supplementary material for: Single-cell multi-omics dissection of RevitalAge Markers uncovers age-dependent immunotherapy resistance and druggable targets in melanoma
Source: Biol Direct. 2026 Jun 16;21:128. doi: 10.1186/s13062-026-00860-x (PMC13383403; doi:10.1186/s13062-026-00860-x)
Supplement: Supplementary file 2 — Supplementary Material 2 [file 13062_2026_860_MOESM2_ESM.csv]

Table S1: MOFA features correlated with patient age
Factor	cor	p.value	FDR
Factor1	-0.164264633	0.000421984119402762	0.00281322746268508
Factor2	0.126734456500269	0.00667173849379715	0.0333586924689858
Factor3	0.309978357356188	1.23508353187507e-11	1.23508353187507e-10
Factor4	-0.03720982	0.427456610763867	0.534320763454833
Factor5	0.0720764946680785	0.123901654038641	0.190617929290217
Factor6	-0.321927121	1.76668164824426e-12	3.53336329648853e-11
Factor7	-0.009387416	0.841375118754287	0.885658019741355
Factor8	-0.097149209	0.0378904357414449	0.0842009683143221
Factor9	0.10029418971001	0.032066517843457	0.0801662946086424
Factor10	0.0616877113128131	0.188048206276284	0.268640294680405
Factor11	-0.034949342	0.456082434818211	0.536567570374366
Factor12	-0.123216439	0.0083665558696367	0.0334662234785468
Factor13	-0.1024891	0.0284707547833853	0.0801662946086424
Factor14	0.0864435891741854	0.0648415023362014	0.117893640611275
Factor15	0.10562370843111	0.0239386170370832	0.0797953901236108
Factor16	0.046453590901384	0.321744343889428	0.428992458519238
Factor17	0.0929948776509354	0.0469372238073945	0.093874447614789
Factor18	0.0023417620359016	0.960182855065887	0.960182855065887
Factor19	0.0244379725537147	0.602317132977136	0.669241258863484
Factor20	0.0729873999296879	0.119210034670364	0.190617929290217
