# Supplementary material for: Single-cell multi-omics dissection of RevitalAge Markers uncovers age-dependent immunotherapy resistance and druggable targets in melanoma
Source: Biol Direct. 2026 Jun 16;21:128. doi: 10.1186/s13062-026-00860-x (PMC13383403; doi:10.1186/s13062-026-00860-x)
Supplement: Supplementary file 3 — Supplementary Material 3 [file 13062_2026_860_MOESM3_ESM.csv]

FigureS2��Enrichment analysis of cell types in RAM+ and RAM- cell states based on 1,000 RAM-label permutation
celltype	RAM_label	observed	expected	RoE	log2_RoE	celltype_total	ram_total	total_cells	null_mean	null_sd	null_min	null_max	null_q025	null_q975	n_more_extreme	n_permutation	p_empirical	FDR_empirical	enrichment	direction	significance	p_empirical_display	FDR_empirical_display
Endothelial	RAM+	373	150.759916839917	2.47413243399482	1.3040785121528	378	4796	12025	-0.001213599	0.0894909436326216	-0.280883989	0.317534792632228	-0.180461174	0.164255542499908	0	1000	0	0	Enriched	Higher in RAM+	***	<0.001	<0.001
Fibroblasts	RAM+	976	397.639251559252	2.45448606034952	1.29434693395289	997	4796	12025	-0.000964546	0.0515030618089057	-0.234117276	0.194177943868148	-0.107698746	0.0958860217520602	0	1000	0	0	Enriched	Higher in RAM+	***	<0.001	<0.001
Neurons	RAM+	125	54.2416632016632	2.3045016067311	1.19697619066782	136	4796	12025	-0.010061152	0.155075304652471	-0.666042907	0.425104981553412	-0.365176427	0.280715072218237	0	1000	0	0	Enriched	Higher in RAM+	***	<0.001	<0.001
Tcell	RAM+	755	392.853222453222	1.92183736023675	0.941606352799849	985	4796	12025	-0.000259872	0.0527099250704738	-0.19132142	0.166588035283486	-0.105953996	0.0997072285771017	0	1000	0	0	Enriched	Higher in RAM+	***	<0.001	<0.001
Plasma	RAM+	95	65.0102286902287	1.46130850350752	0.543780548199875	163	4796	12025	-0.010951238	0.136827747598195	-0.494489469	0.384204235050024	-0.292181293	0.242476125438364	0	1000	0	0	Enriched	Higher in RAM+	***	<0.001	<0.001
Bcell	RAM+	28	18.3464449064449	1.52618123798818	0.596669512470823	46	4796	12025	-0.038192072	0.267625523838845	-1.14875766	0.741059421805998	-0.592364312	0.37848934242129	25	1000	0.025	0.0263157894736842	Enriched	Higher in RAM+	*	0.025	0.0263
ProliferatingMelanomacell	RAM-	335	226.037754677755	1.48205329891719	0.566561257225611	376	7229	12025	-0.000380179	0.0592651529548428	-0.16897167	0.179207316632481	-0.119704126	0.11597151534012	0	1000	0	0	Enriched	Higher in RAM-	***	<0.001	<0.001
Myeloidcell	RAM-	920	701.558669438669	1.31136573472338	0.390826123279751	1167	7229	12025	-0.000288179	0.033573255744412	-0.116711405	0.105840157094673	-0.070718031	0.0632053676032341	0	1000	0	0	Enriched	Higher in RAM-	***	<0.001	<0.001
Melanomacell	RAM-	5598	4659.62403326403	1.20138448081586	0.264671985257602	7751	7229	12025	-0.000112831	0.00810212314356987	-0.022974714	0.0249751819866829	-0.015758086	0.0155195060639836	0	1000	0	0	Enriched	Higher in RAM-	***	<0.001	<0.001
ProliferatingTcell	RAM-	23	15.6302702702703	1.47150366579057	0.542890145059771	26	7229	12025	-0.018911465	0.230996267054258	-0.924235865	0.603011137497342	-0.491417864	0.345853298000218	28	1000	0.028	0.028	Enriched	Higher in RAM-	*	0.028	0.028
